# Supplementary material for: Graphene Quantum Dots in Bacterial Cellulose Hydrogels for Visible Light-Activated Antibiofilm and Angiogenesis in Infection Management
Source: Int J Mol Sci. 2025 Jan 26;26(3):1053. doi: 10.3390/ijms26031053 (PMC11816408; doi:10.3390/ijms26031053)
Supplement: Supplementary file 1 [file ijms-26-01053-s001.zip]

Archive with 1 entries (1 files):
- ijms-3420466-supplementary.pdf
